# Supplementary material for: Conflicting Biomedical Assumptions for Mathematical Modeling: The Case of Cancer Metastasis
Source: PLoS Comput Biol. 2011 Oct 6;7(10):e1002132. doi: 10.1371/journal.pcbi.1002132 (PMC3188482; doi:10.1371/journal.pcbi.1002132)
Supplement: Dataset S2 — Formal representation cascade (text file). (TXT) [file pcbi.1002132.s002.txt]

	PROPOSED	PhDs (15)	MDs (7)	MD/PhDs (6)	All (28)
Primary [P]	y	12	7	6	25
Detachment [A]	y	11	6.5	6	23.5
Invasion [I]	y	10	5	3	18
Breach ECM [R]	y	9	5	2.5	16.5
Intravasation [V]	y	10.5	4	4	18.5
[B] = {I, R, V}	y	9	4	2	15
Motility [O]	y	9	6	2.5	17.5
Migration [T]	y	9	6	4	19
[C] = {O, T}	y	9	6	2.5	17.5
Extravasation [D]	y	7.5	4	3.5	15
Colonization [L]	y	13	8	6	27
Proliferation [X]	y	13	6	5	24
Angiogenesis [S]	y	12.5	6	4	22.5
[E] = {L, X, S}	y	12	6	4	22
Micrometastasis [F]	y	13	6	6	25
Macrometastasis [G]	y	12	6	5	23
P --> A	y
A --> B	y
B --> C	y
C --> D	y
D --> E	y
E --> F	y
F --> G	y
{A, B, C}	n	3	2	0	5
A --> C --> B --> E	n	3	1	1	5
C --> {A, B} --> D	n	1	1	0	2
{A, C} --> B --> D	n	1	0	0	1
B --> D --> C --> E	n	0.5	0	0	0.5
(vessel infiltration) [P]	n	0	1	0	1
(interaction with stroma) [P]	n	1	1	0	2
(events at primary) [P]	n	1	0	0	1
(EMT starts) [A]	n	0.5	0	0	0.5
(lymph- & angio- genesis starts) [A]	n	0.5	0	0	0.5
(ECM remodelling) [A]	n	2	0	0	2
(EMT) [B]	n	0.5	0	0	0.5
(lymph- & angio- genesis) [B, D]	n	0.5	0	0	0.5
(lymph- & angio- genesis) [C, E, F, G]	n	1	0	0	1
(progressive growth) [E]	n	2	0	0	2
{E1, E2, E3… En} = [E]	n	1	0	0	1
(interactions with stroma) [F]	n	1	0	0	1
(interactions with stroma) [G]	n	2	0	0	2
(something happens to cell) (P, A)	n	0	0	2	2
go somewhere (P, A)	n	1	0	0	1
survival in circulation (C, D)	n	2	1	1	4
energy pertubations (C, D)	n	1	0	0	1
metastatic niche (D, E)	n	1	1	0	2
trigger (D, E)	n	0	1	0	1
angiogenesis (F, G)	n	0.5	0	1	1.5
oligometastasis [X] && G --> X	n	1	0	0	1
oligometastasis [X] && G --> X && (interactions with stroma) [X]	n	1	0	0	1
oligometastasis [X] && wide metastasis [Z] && G --> X --> Z	n	1	0	0	1
metastatic seeding (A, E)	n	0	1	0	1
EMT starts (P, )	n	1.5	0	0	1.5
floating around (A, C)	n	0	0	1	1
adhesion (A, E)	n	1	0	0	1
angiogenesis ( , B)	n	1	0	0	1
MET ( , E)	n	1	0	0	1
