# Supplementary material for: Conflicting Biomedical Assumptions for Mathematical Modeling: The Case of Cancer Metastasis
Source: PLoS Comput Biol. 2011 Oct 6;7(10):e1002132. doi: 10.1371/journal.pcbi.1002132 (PMC3188482; doi:10.1371/journal.pcbi.1002132)
Supplement: Dataset S5 — Formal representation cascade per expert with implicit links (text file). (TXT) [file pcbi.1002132.s005.txt]

// what we showed them
// [node]
// -> = edge
// {nodes together}
primary [P]
detachment [A]
invasion [I]
breach ecm [R]
intravasation [V]
[B] = {I, R, V}
motility [O]
migration [T]
[C] = {O, T}
extravasation [D]
colonization [L]
proliferation [X]
angiogenesis [N]
[E] = {L, X, N}
micrometastasis [F] 	
macrometastasis [G]	

// other steps/nodes suggested by experts
// ... = they said "and then the rest", so agreed with the diagram we showed them but did not explicitly mentioned the steps
// node' = different wording/description for that node
// node? = uncertain
// * = implicit node
vessel infiltration [J]
interactions with stroma [K]
events at primary [H]
something happens to cell [M]
EMT starts [Ui]
EMT [U]
lymph-&angio-genesis starts [Ni]
lymph-&angio-genesis [N]
ECM remodeling [ER]
progressive growth [PG]
[PG] = [E']
[Ei...n] = {E1, E2, E3, E4… En} 
go somewhere [GS]
survival in circulation [SC]
energy perturbations [EP]
metastatic niche [MN]
trigger [TR]
oligometstasis [Q]
wide metastasis [WM]
metastatic seeding [Z]
floating around [FA]
adhesion [S]
MET [W]
in bloodstream [BL]
[BL] = [FA'] =[SC']
[H] = {P, M}

// what we showed them
P -> A -> B -> C -> D -> E -> F -> G

// 28
P -> {A, B, C} -> D -> {E1, E2, E3, E4… En} -> F* -> G*

// 27 
P -> A -> B -> C -> D -> E -> F -> N -> G
 
// 26 
P -> U? -> {A, U?, N?} -> {B, U?, N?} -> {C, N?} -> {D?, N?} -> {E, N?} -> {F, N?} -> {G, N?}

// 25 
P -> A -> ? -> E -> -> G*

// 24 
P* -> A* -> N -> B -> C* -> D* -> E* -> F* -> G*

// 23 
P -> M? -> A -> {I, R?, V} -> {O, T?} -> D? -> E -> F* -> G*
P -> M? -> A -> ? -> E -> F* -> G*
// in colorectal
M? = U

// 22 
P -> A -> B -> SC -> D -> E -> F* -> G*

// 21
P -> A -> T -> B -> T? -> D -> E* -> F* -> G*

// 20 
P -> A -> C -> I -> V? -> D? -> E -> F -> G

// 19 
// in ovarian cancer: no intravasation/extravasation 
P -> A -> B -> C -> D? -> C? -> E -> F -> G

// 18 
P* -> {A, B, C} -> D -> E -> F* -> G*

// 17 
P -> A? -> B -> {C, SC} -> MN -> E -> F -> G
P* -> A* -> B* -> C* -> D -> TR -> E -> F* -> G*

// 16 
P* -> {A, ER?} -> C -> V -> D -> E* -> F* -> G*
P* -> A -> C -> B -> C* -> D* -> E* -> F* -> G*
{P, K} -> {A, ER} -> C -> B -> {SC, EP} -> D -> E -> {F, K} -> {G, K} -> {Q, K} -> {WM, K}

// 15 
P -> GS -> PG -> F* -> G*

// 14 
P -> Z -> L -> F* -> G*
// in leukemia
BL -> L -> F* -> G*

// 13 
P -> A -> FA -> T -> L -> F -> G
// in ovarian cancer, extravasation, proliferation and angiogenesis are not as important 

// 12 
H -> U -> ? -> W -> L -> F* -> G*

// 11 
P -> {A, C} -> B -> {L, X, N?} -> F -> N? -> G
{A, B, C} = [U]

// 10 
P -> C -> {A, B} -> D -> MN -> E -> F* -> G*

// 09 
P -> A -> S -> E -> F* -> G*

// 08 
P* -> A* -> C -> B -> D* -> E* -> F* -> G*
P -> A -> C -> B -> D* -> E* -> F* -> G*
P* -> C -> A -> B -> D* -> E* -> F* -> G*

// 07 
// no order given, just the existence on some steps
A
I
O
...

// 6
{P, K} -> {A, B, C} -> D* -> E* -> F* -> G*

// 5
P -> N -> A -> B* -> C* -> D* -> E* -> F* -> G*

// 4
P -> A -> C -> B -> SC -> D -> E* -> F* -> G*

// 3  (no comments) 

// 2
P -> ? -> PG -> F -> G*

// 1
P -> A -> I -> E -> F* -> G*
