# Supplementary material for: Conflicting Biomedical Assumptions for Mathematical Modeling: The Case of Cancer Metastasis
Source: PLoS Comput Biol. 2011 Oct 6;7(10):e1002132. doi: 10.1371/journal.pcbi.1002132 (PMC3188482; doi:10.1371/journal.pcbi.1002132)
Supplement: Dataset S6 — Markov matrix estimated in our study. (TXT) [file pcbi.1002132.s006.txt]

P =  [[ 0.          0.56666667  0.01666667  0.01666667  0.01666667  0.01666667
  0.01666667  0.01666667  0.01666667  0.01666667  0.01666667  0.01666667
  0.01666667  0.01666667  0.01666667  0.01666667  0.01666667  0.01666667
  0.03333333  0.01666667  0.01666667  0.01666667  0.01666667  0.01666667
  0.01666667  0.01666667  0.01666667  0.        ]
[ 0.          0.          0.37288136  0.01694915  0.01694915  0.01694915
  0.05084746  0.03389831  0.01694915  0.01694915  0.01694915  0.03389831
  0.01694915  0.01694915  0.01694915  0.01694915  0.03389831  0.01694915
  0.01694915  0.01694915  0.05084746  0.01694915  0.01694915  0.03389831
  0.01694915  0.06779661  0.03389831  0.01694915]
[ 0.          0.01818182  0.          0.27272727  0.01818182  0.01818182
  0.10909091  0.03636364  0.01818182  0.01818182  0.01818182  0.03636364
  0.01818182  0.01818182  0.01818182  0.01818182  0.01818182  0.05454545
  0.03636364  0.03636364  0.01818182  0.01818182  0.01818182  0.03636364
  0.01818182  0.01818182  0.07272727  0.01818182]
[ 0.    0.02  0.02  0.    0.46  0.04  0.02  0.02  0.02  0.04  0.02  0.02
  0.02  0.02  0.02  0.02  0.02  0.02  0.02  0.02  0.02  0.02  0.02  0.02
  0.02  0.02  0.02  0.02]
[ 0.          0.02083333  0.02083333  0.02083333  0.          0.47916667
  0.02083333  0.02083333  0.02083333  0.02083333  0.02083333  0.02083333
  0.02083333  0.02083333  0.02083333  0.02083333  0.02083333  0.02083333
  0.02083333  0.02083333  0.02083333  0.02083333  0.02083333  0.02083333
  0.02083333  0.02083333  0.02083333  0.02083333]
[ 0.    0.02  0.02  0.02  0.02  0.    0.28  0.04  0.12  0.04  0.02  0.02
  0.02  0.02  0.02  0.02  0.02  0.02  0.08  0.02  0.02  0.02  0.02  0.04
  0.02  0.02  0.02  0.02]
[ 0.    0.02  0.02  0.02  0.02  0.02  0.    0.5   0.02  0.02  0.02  0.02
  0.02  0.02  0.02  0.02  0.02  0.02  0.02  0.02  0.02  0.02  0.02  0.02
  0.02  0.02  0.02  0.02]
[ 0.          0.01851852  0.05555556  0.14814815  0.01851852  0.03703704
  0.01851852  0.          0.25925926  0.05555556  0.03703704  0.03703704
  0.01851852  0.01851852  0.01851852  0.01851852  0.01851852  0.01851852
  0.03703704  0.01851852  0.01851852  0.01851852  0.01851852  0.01851852
  0.01851852  0.01851852  0.01851852  0.01851852]
[ 0.          0.02083333  0.02083333  0.02083333  0.02083333  0.02083333
  0.04166667  0.02083333  0.          0.39583333  0.02083333  0.04166667
  0.02083333  0.02083333  0.02083333  0.04166667  0.02083333  0.02083333
  0.02083333  0.02083333  0.02083333  0.02083333  0.02083333  0.02083333
  0.02083333  0.04166667  0.02083333  0.02083333]
[ 0.          0.01666667  0.01666667  0.01666667  0.01666667  0.01666667
  0.01666667  0.01666667  0.01666667  0.          0.5         0.03333333
  0.08333333  0.01666667  0.01666667  0.01666667  0.01666667  0.01666667
  0.01666667  0.01666667  0.01666667  0.01666667  0.01666667  0.01666667
  0.01666667  0.01666667  0.01666667  0.01666667]
[ 0.          0.01754386  0.01754386  0.01754386  0.01754386  0.01754386
  0.01754386  0.01754386  0.01754386  0.01754386  0.          0.52631579
  0.05263158  0.01754386  0.01754386  0.01754386  0.01754386  0.01754386
  0.01754386  0.01754386  0.01754386  0.01754386  0.01754386  0.01754386
  0.01754386  0.01754386  0.01754386  0.01754386]
[ 0.          0.01515152  0.03030303  0.04545455  0.01515152  0.01515152
  0.03030303  0.01515152  0.03030303  0.06060606  0.01515152  0.
  0.42424242  0.07575758  0.01515152  0.01515152  0.01515152  0.01515152
  0.01515152  0.01515152  0.01515152  0.01515152  0.01515152  0.01515152
  0.01515152  0.01515152  0.01515152  0.03030303]
[ 0.          0.01694915  0.01694915  0.01694915  0.01694915  0.01694915
  0.01694915  0.01694915  0.01694915  0.01694915  0.01694915  0.06779661
  0.          0.50847458  0.01694915  0.01694915  0.01694915  0.01694915
  0.01694915  0.01694915  0.03389831  0.01694915  0.01694915  0.01694915
  0.01694915  0.01694915  0.01694915  0.01694915]
[ 0.          0.01666667  0.01666667  0.01666667  0.01666667  0.01666667
  0.01666667  0.01666667  0.01666667  0.01666667  0.01666667  0.03333333
  0.01666667  0.          0.01666667  0.01666667  0.01666667  0.01666667
  0.01666667  0.01666667  0.03333333  0.01666667  0.01666667  0.01666667
  0.01666667  0.01666667  0.01666667  0.55      ]
[ 0.          0.03703704  0.03703704  0.03703704  0.03703704  0.03703704
  0.03703704  0.03703704  0.07407407  0.03703704  0.03703704  0.03703704
  0.03703704  0.03703704  0.          0.03703704  0.03703704  0.03703704
  0.03703704  0.03703704  0.03703704  0.03703704  0.03703704  0.03703704
  0.03703704  0.03703704  0.03703704  0.03703704]
[ 0.          0.03571429  0.03571429  0.03571429  0.03571429  0.03571429
  0.03571429  0.03571429  0.03571429  0.10714286  0.03571429  0.03571429
  0.03571429  0.03571429  0.03571429  0.          0.03571429  0.03571429
  0.03571429  0.03571429  0.03571429  0.03571429  0.03571429  0.03571429
  0.03571429  0.03571429  0.03571429  0.03571429]
[ 0.          0.03703704  0.03703704  0.03703704  0.03703704  0.03703704
  0.03703704  0.03703704  0.03703704  0.07407407  0.03703704  0.03703704
  0.03703704  0.03703704  0.03703704  0.03703704  0.          0.03703704
  0.03703704  0.03703704  0.03703704  0.03703704  0.03703704  0.03703704
  0.03703704  0.03703704  0.03703704  0.03703704]
[ 0.          0.03571429  0.03571429  0.03571429  0.03571429  0.03571429
  0.10714286  0.03571429  0.03571429  0.03571429  0.03571429  0.03571429
  0.03571429  0.03571429  0.03571429  0.03571429  0.03571429  0.
  0.03571429  0.03571429  0.03571429  0.03571429  0.03571429  0.03571429
  0.03571429  0.03571429  0.03571429  0.03571429]
[ 0.       0.03125  0.03125  0.03125  0.03125  0.03125  0.03125  0.0625
  0.09375  0.0625   0.03125  0.03125  0.03125  0.03125  0.0625   0.0625
  0.03125  0.03125  0.       0.03125  0.03125  0.03125  0.03125  0.03125
  0.03125  0.03125  0.03125  0.03125]
[ 0.          0.03703704  0.03703704  0.03703704  0.03703704  0.03703704
  0.03703704  0.03703704  0.03703704  0.07407407  0.03703704  0.03703704
  0.03703704  0.03703704  0.03703704  0.03703704  0.03703704  0.03703704
  0.03703704  0.          0.03703704  0.03703704  0.03703704  0.03703704
  0.03703704  0.03703704  0.03703704  0.03703704]
[ 0.       0.03125  0.09375  0.03125  0.03125  0.03125  0.03125  0.03125
  0.03125  0.03125  0.03125  0.03125  0.03125  0.0625   0.03125  0.03125
  0.03125  0.03125  0.03125  0.03125  0.       0.0625   0.0625   0.03125
  0.03125  0.03125  0.03125  0.0625 ]
[ 0.          0.03703704  0.03703704  0.03703704  0.03703704  0.03703704
  0.03703704  0.03703704  0.03703704  0.03703704  0.03703704  0.03703704
  0.03703704  0.03703704  0.03703704  0.03703704  0.03703704  0.03703704
  0.03703704  0.03703704  0.07407407  0.          0.03703704  0.03703704
  0.03703704  0.03703704  0.03703704  0.03703704]
[ 0.          0.03703704  0.03703704  0.03703704  0.03703704  0.03703704
  0.03703704  0.03703704  0.03703704  0.03703704  0.03703704  0.03703704
  0.03703704  0.03703704  0.03703704  0.03703704  0.03703704  0.03703704
  0.03703704  0.03703704  0.07407407  0.03703704  0.          0.03703704
  0.03703704  0.03703704  0.03703704  0.03703704]
[ 0.          0.03333333  0.06666667  0.03333333  0.03333333  0.03333333
  0.03333333  0.03333333  0.03333333  0.03333333  0.03333333  0.1
  0.03333333  0.03333333  0.03333333  0.03333333  0.03333333  0.03333333
  0.03333333  0.03333333  0.03333333  0.03333333  0.03333333  0.
  0.03333333  0.03333333  0.06666667  0.03333333]
[ 0.          0.03703704  0.03703704  0.03703704  0.03703704  0.03703704
  0.03703704  0.03703704  0.03703704  0.07407407  0.03703704  0.03703704
  0.03703704  0.03703704  0.03703704  0.03703704  0.03703704  0.03703704
  0.03703704  0.03703704  0.03703704  0.03703704  0.03703704  0.03703704
  0.          0.03703704  0.03703704  0.03703704]
[ 0.          0.03333333  0.1         0.03333333  0.03333333  0.03333333
  0.03333333  0.03333333  0.03333333  0.06666667  0.03333333  0.03333333
  0.03333333  0.03333333  0.03333333  0.03333333  0.03333333  0.03333333
  0.03333333  0.03333333  0.03333333  0.03333333  0.03333333  0.06666667
  0.03333333  0.          0.03333333  0.03333333]
[ 0.          0.03225806  0.03225806  0.06451613  0.03225806  0.03225806
  0.03225806  0.03225806  0.03225806  0.09677419  0.06451613  0.03225806
  0.03225806  0.03225806  0.03225806  0.03225806  0.03225806  0.03225806
  0.03225806  0.03225806  0.03225806  0.03225806  0.03225806  0.03225806
  0.06451613  0.03225806  0.          0.03225806]
[ 0.  0.  0.  0.  0.  0.  0.  0.  0.  0.  0.  0.  0.  0.  0.  0.  0.  0.
0.	0.  0.  0.  0.  0.  0.  0.  0.  1.]]

Where rows and columns are labeled as follows.

labels = [
"Start", #0
"Primary tumor", #1
"Detachment", #2
"Invasion", #3
"Breach ECM", #4
"Intravasation", #5
"Motility", #6 
"Migration", #7
"Extravasation",#8
"Colonization", #9
"Proliferation", #10
"Angiogenesis or Lymphagenesis", #11
"Micrometastasis", #12
"Macrometastasis", #13
"Energy perturbations", #14
"Finding metastatic niche", #15
"Metastatic seeding", # 16 
"ECM remodeling ", #17
"Survival in circulation", # 18
"Adhesion", #19
"Interactions with stroma", #20 
"Oligometstasis", #21
"Wide metastasis", #22
"EMT", #23 Epithelial Mesenchymal Transition
"MET", #24 Mesenchymal Epithelial Transition
"Changes in metastatic cell", #25 
"Undiscovered stage", #26 
"End" #27
]
